# Supplementary material for: Trapped by habitat choice: Ecological trap emerging from adaptation in an evolutionary experiment
Source: Evol Appl. 2020 Mar 28;13(8):1877–87. doi: 10.1111/eva.12937 (PMC7463321; doi:10.1111/eva.12937)
Supplement: Supplementary file 1 — Supplementary Material [file EVA-13-1877-s001.zip]

Archive with 8 entries (8 files):
- eva12937-sup-0001-AppendixA.docx
- eva12937-sup-0002-AppendixB.docx
- eva12937-sup-0003-AppendixFigB1.pdf
- eva12937-sup-0004-AppendixC.docx
- eva12937-sup-0005-AppendixFigC1.eps
- eva12937-sup-0006-AppendixFigC2.eps
- eva12937-sup-0007-AppendixD.docx
- eva12937-sup-0008-AppendixFigD1.pdf
